# Supplementary material for: Optimization of the Growth Process of Double Perovskite Pr2−δNi1−xMn1+xO6−y Epitaxial Thin Films by RF Sputtering
Source: Materials (Basel). 2022 Jul 20;15(14):5046. doi: 10.3390/ma15145046 (PMC9324673; doi:10.3390/ma15145046)
Supplement: Supplementary file 1 [file materials-15-05046-s001.zip]

Archive with 1 entries (1 files):
- materials-1802593-supplementary.pdf
